# Supplementary material for: Genetic Diversity and Population Structure of the Asian Tiger Mosquito (Aedes albopictus) in Vietnam: Evidence for Genetic Differentiation by Climate Region
Source: Genes (Basel). 2021 Oct 6;12(10):1579. doi: 10.3390/genes12101579 (PMC8535633; doi:10.3390/genes12101579)
Supplement: Supplementary file 1 [file genes-12-01579-s001.zip]

Archive with 6 entries (6 files):
- Figure S1. PCA of 19 bio variables.png
- Figure S2. Mismatch distribution analysis.tif
- Figure S3. Plot of isolation by distance.tif
- Supp Table S1. Collection sites.pdf
- Supp Table S2 Haplotype survey.pdf
- Suppl Tables S3, S4, S5.pdf
